# Supplementary material for: Genomic variations and association study of agronomic traits in flax
Source: BMC Genomics. 2018 Jul 3;19:512. doi: 10.1186/s12864-018-4899-z (PMC6029072; doi:10.1186/s12864-018-4899-z)
Supplement: Supplementary file 5 — Table S4. Phenotypic data of 224 flax accessions. (XLS 122 kb) [file 12864_2018_4899_MOESM5_ESM.xls]

## Sheet: Sheet1
Table S4. Phenotypic data of 224 flax accessions.
	T1	T2	T3	T4	T5	T6	T7	T8	T9	T10	T11	T12	T13
Accession number	Fiber percentage(%)	Plant height（cm）	Technical length（cm）	Branch number	Fruit number	1000-grain weight（g）	Lignan content（mg/g）	Oil content(%)	Palmitic content(%)	Oleic content(%)	Stearic acid(%)	Linoleic acid(%)	Linolenic acid(%)
Lu1	33.4±2.53	46±3.2	28±2.4	6±0.15	21.5±1.29	5.768±0.50	0.9730±0.05	41.32±2.06	7.03±0.56	18.71±1.30	9.14±0.63	22.11±1.54	43.71±3.05
Lu2	31.9±2.23	74.6±3.76	58.6±3.93	3.6±0.06	5.8±0.31	5.736±0.42	1.2278±0.08	38.56±2.13	6.14±0.68	9.65±0.57	5.67±0.26	19.49±1.06	45.54±3.18
Lu3	35.4±2.47	96.8±5.84	75±4.75	6±0.18	10.2±0.71	4.69±0.46	0.9716±0.06	39.09±1.95	6.59±0.52	17.3±0.89	8.68±0.52	21.28±1.38	41.7±1.98
Lu4	33.1±3.31	81.5±4.07	64±4.2	3.5±0.09	4.5±0.22	4.802±0.33	0.8862±0.06	40.41±2.35	5.16±0.24	16.9±1.52	8.9±0.23	20.42±1.42	42.02±2.21
Lu5	36.7±3.56	85.5±4.96	70.5±2.52	4±0.22	5.5±0.33	4.316±0.38	1.4474±0.10	39.76±1.52	6.43±0.51	11.27±0.78	8.62±0.34	22.58±1.48	39.72±1.78
Lu6	32.8±2.29	77.5±6.53	62.5±3.12	3.5±0.17	5±0.29	4.076±0.51	1.0630±0.07	38.62±3.25	6.18±0.59	20.27±1.69	7.87±0.59	16.83±1.07	40.27±2.82
Lu7	34±3.28	95.5±4.77	63.5±1.57	5±0.26	7.5±0.65	5.148±0.36	2.1560±0.15	40.14±2.00	8.74±0.82	12.97±1.25	7.44±0.28	19.08±0.98	39.28±3.19
Lu8	33.7±2.59	79.5±3.79	53.5±2.67	6.5±0.25	17±0.99	5.584±0.49	1.6580±0.11	39.81±2.58	6.98±0.55	20.54±1.66	8.54±0.78	18.72±1.31	38.15±2.67
Lu9	29.6±3.07	92±5.6	52±3.25	5±0.19	11±0.65	4.966±0.34	3.1260±0.21	38.72±3.45	6.99±0.69	14.1±0.56	7.84±0.48	14.93±0.45	40.22±3.81
Lu10	29.8±3.08	83.5±5.17	66±4.32	4.5±0.35	9±0.52	5.43±0.46	0.8530±0.06	38.85±4.59	7.51±0.32	20.98±1.85	7±0.34	17.59±0.87	46.23±3.26
Lu11	26.9±1.88	98±6.9	79±2.98	5±0.32	8.5±0.50	4.358±0.39	1.4721±0.10	40.09±2.37	7.36±0.29	16.96±1.26	8.88±0.62	20.67±1.23	42.26±3.05
Lu12	28.9±2.92	94±5.73	71.5±3.57	5.5±0.27	10.5±0.65	5.036±0.45	2.4707±0.17	39.12±6.51	7.5±0.67	20.09±1.41	9.81±0.37	18.26±1.06	40.6±2.81
Lu13	34.5±2..89	93±4.65	73±3.65	4±0.28	8±0.50	4.158±0.39	1.5909±0.11	37.58±1.89	6.87±0.55	18.27±1.78	7.27±0.5	19.97±1.41	38.95±2.72
Lu14	33.9±3.37	86±6.59	65±3.25	3.5±0.19	5.5±0.43	4.952±0.34	1.0402±0.07	36.27±2.81	7.05±0.56	14.09±0.56	8.67±0.49	19.18±0.77	48.58±4.62
Lu15	32.7±2.28	101±7.89	87±2.35	4±0.22	5±0.38	4.886±0.38	2.1327±0.15	37.89±1.73	7.06±0.69	19.68±1.37	9.65±0.55	21.08±1.56	45.49±3.25
Lu16	26.7±2.86	90±4.52	72.5±4.65	5.5±0.38	7.5±0.55	4.924±0.42	1.3521±0.09	39.9±2.65	6.79±0.82	18.54±1.29	9.25±0.47	19.14±1.33	41.45±3.21
Lu17	33.1±2.31	97±5.86	81±4.05	4±0.4	10±0.68	4.458±0.43	1.6943±0.12	39.3±3.28	7.64±0.24	17.41±1.44	8.67±0.49	19.58±1.36	43.47±3.56
Lu18	35.6±3.49	78.5±3.98	64±3.21	4±0.29	7.5±0.45	4.492±0.46	2.3405±0.16	37.05±4.31	6.81±0.63	12.01±0.55	8.12±0.56	20.91±2.01	43.42±3.42
Lu19	35.6±2.79	81.5±5.07	69.5±3.47	3.5±0.18	5±0.33	4.854±0.33	2.3610±0.16	37.45±1.87	7.97±0.55	12.89±0.89	9.07±0.63	21.49±1.35	40.32±2.83
Lu20	30.6±2.98	75±3.75	56±2.81	4.5±0.32	7.5±0.56	4.566±0.12	2.6254±0.18	37.58±2.33	6.61±0.16	20.99±1.67	9.36±0.52	20.28±1.41	42.24±4.52
Lu21	32.6±2.28	84±4.23	63.5±3.22	6±0.33	11±0.76	4.854±0.36	2.2458±0.15	38.26±5.46	7.63±0.61	20.54±1.57	9.7±0.57	22.61±2.11	35.7±2.4
Lu22	33.1±3.31	90.5±4.52	71.5±4.35	4±0.4	8.5±0.59	4.504±0.33	2.6186±0.18	39.32±3.97	8.31±0.89	19.45±1.36	10.08±0.56	20.75±0.89	40.53±1.52
Lu23	33.3±2.33	71±2.56	54±3.71	6±0.36	11.5±0.78	5.024±0.56	2.0581±0.14	39.69±2.56	7.69±0.62	11.57±0.26	8.87±0.29	19.79±1.32	44.39±3.25
Lu24	35.5±3.48	90±4.78	70.5±3.52	5.5±0.39	6.5±0.45	5.24±0.51	1.4056±0.09	39.29±1.96	7.58±0.6	13.62±0.59	9.46±0.22	17.69±1.26	45.65±4.16
Lu25	29±3.03	81.5±4.69	66±2.11	3±0.15	6±0.65	4.718±0.33	1.2576±0.09	39.9±1.99	7.6±0.75	17.21±1.01	7.92±044	20.33±1.56	42.11±1.98
Lu26	35.7±2.45	99±5.98	83.5±5.12	4.5±0.22	6±0.42	5.032±0.37	2.7572±0.19	35.18±2.58	9.88±0.99	16.17±0.64	10.32±0.72	26.03±1.92	34.96±1.44
Lu27	35.9±2.51	87.5±5.32	71±3.95	3.5±0.11	5±0.5	5.05±0.6	1.2593±0.08	37.63±4.69	7.51±0.28	15.74±0.59	10.44±0.73	20.25±1.54	42.08±2.94
Lu28	32.1±3.24	94.5±4.72	79±4.12	4±0.09	5.5±0.33	4.618±0.32	1.2142±0.03	37.72±5.32	7.71±0.61	13.64±0.87	8.63±0.41	22.49±1.86	40.19±2.82
Lu29	31.2±2.18	101.5±6.05	80.5±3.22	4±0.12	6±0.52	4.97±0.42	4.3815±0.29	39.68±1.98	7.21±0.34	17.65±0.92	10.52±0.73	17.5±1.22	44.72±4.16
Lu30	30.9±3.16	98.5±5.92	73.5±3.62	6±0.45	10.5±0.26	4.02±0.28	2.6199±0.15	40.29±2.00	7.77±0.82	18.75±1.12	9.31±0.65	19.73±1.46	37.17±4.59
Lu31	33.7±3.39	95±4.75	82±4.10	3±0.12	4±0.24	4.364±0.30	2.1356±0.16	40.65±2.03	6.82±0.33	19.07±1.33	8.34±0.38	20.62±1.68	42.78±3.18
Lu32	37.1±2.59	101±5.05	77±3.85	6±0.16	13.5±0.88	4.412±0.33	2.3008±0.16	39.56±2.98	7.19±0.57	14.8±1.02	7.52±0.64	21.54±1.06	40.28±2.81
Lu33	32.5±3.27	103.5±6.79	86±2.56	6.5±0.33	11±0.52	4.072±0.29	6.6466±0.26	38.77±2.93	7.5±0.82	19.1±1.33	9.15±0.45	21.95±1.69	35.65±2.49
Lu34	32.6±2.28	78.5±4.93	56±2.81	4±0.29	9±0.53	4.842±0.36	3.2534±0.22	40.55±2.02	7.62±0.36	16.6±1.16	8.4±0.48	20.74±1.64	37.46±2.62
Lu35	37.6±3.63	94.5±5.79	64±2.98	5±0.42	11±0.87	4.068±0.31	4.3996±0.33	39.84±1.99	7.57±0.60	16.6±1.54	8.94±0.58	20.6±1.44	40.06±3.80
Lu36	34.7±4.29	77.6±3.88	63±3.15	4.2±0.23	7.4±0.66	5.7685±0.42	0.7549±0.05	38.4±2.36	7.36±0.59	14.15±0.84	9.02±0.63	20.27±0.98	41.4±2.89
Lu37	35.2±3.46	67±2.35	46.5±4.12	5±0.28	12.5±0.75	4.176±0.29	1.6533±0.11	40.07±2.45	7.42±0.42	11.36±0.52	9.47±0.66	22.59±1.62	42.61±2.98
Lu38	29.3±1.55	74.8±3.74	58.6±1.33	4.2±0.34	5.6±0.69	4.2347±0.39	0.5258±0.03	39.48±2.98	7.51±0.33	11.01±0.34	8.24±0.47	20.81±1.45	44.11±3.45
Lu39	33.4±2.38	95.8±4.79	72.8±6.52	4±0.39	6.2±0.32	4.026±0.28	1.4475±0.11	38.16±3.12	8.32±0.66	22.68±1.58	10.9±0.59	22.01±1.99	35.75±3.65
Lu40	32.9±1.66	97±4.85	75.5±3.77	4.5±0.22	8±0.33	4.476±0.31	0.3935±0.01	37.84±2.59	7±0.45	12.15±0.69	7.96±0.52	19.33±1.35	49.7±3.59
Lu41	32.5±3.59	104.6±5.23	84.2±4.33	3.8±0.19	6.6±0.59	4.796±0.39	0.5292±0.02	38.93±3.67	7.69±0.61	15.74±1.10	10±0.46	21.7±1.36	33.14±2.31
Lu42	30.5±4.13	93.5±6.69	77.5±3.87	5.5±0.36	8±0.68	4.966±0.36	1.0325±0.06	36.14±5.49	9.94±0.92	17.27±1.21	10.54±0.67	26.16±1.98	31.97±1.48
Lu43	35.9±2.58	100±5.22	81.5±4.07	4±0.20	7±0.42	5.152±0.42	1.1752±0.08	39.3±1.96	7.15±0.57	12.79±0.54	8.88±0.52	19.65±1.37	41.26±1.88
Lu44	35.5±1.26	100.5±6.25	75.5±3.77	5.5±0.39	15.5±0.90	4.668±0.46	1.0703±0.07	39±5.49	8±0.24	10.13±0.39	8.88±0.62	21.97±1.02	42.93±3.45
Lu45	33.2±2.32	101±5.05	82.6±4.23	4.4±0.22	7.8±0.46	4.832±0.39	3.2960±0.33	40.18±2.37	6.94±0.55	22.27±1.64	8.09±0.43	19.95±0.79	40.82±2.89
Lu46	25.2±4.55	105.4±7.26	94.8±5.89	4.6±0.23	7.4±0.48	4.476±0.45	6.0778±0.42	37.85±3.55	7.08±0.61	15.91±1.11	8.34±0.38	19.26±1.34	40.63±2.84
Lu47	31.2±3.18	101.6±7.33	82.2±5.67	4.2±0.32	6.6±0.69	5.04±0.46	3.1169±0.21	37.81±4.29	7.05±0.66	20.24±1.28	8.74±0.61	18.19±1.33	40.34±3.84
Lu48	30.7±0.96	106.8±5.32	94±7.11	4.2±0.42	6.6±0.39	5.076±0.49	1.9539±0.13	37.32±1.86	7.19±0.24	16.01±1.18	9.16±0.64	18.72±1.46	42±2.94
Lu49	33.9±3.37	94.333±6.52	76.0±3.82	5.33±0.12	9±0.54	4.506±0.42	3.2288±0.22	37.33±2.82	6.68±0.52	18.66±1.30	8.44±0.48	21.77±1.52	39.71±2.86
Lu50	34.1±4.38	90.4±4.52	71.2±4.56	4.8±0.24	7±0.43	4.724±0.33	2.0725±0.14	39.23±1.96	7.41±0.59	16.22±1.11	8.93±0.62	18.66±1.31	40.06±2.88
Lu51	34.1±5.39	99.8±5.39	84.2±5.24	3.8±0.29	6.4±0.38	4.06±0.28	2.3564±0.16	37.63±1.88	7.03±0.44	20.39±1.42	7.73±0.51	20.37±1.43	38.2±3.64
Lu52	33.4±2.33	96.6±4.83	78.8±3.94	4.4±0.22	8±0.56	4.398±0.35	2.3702±0.20	37.71±1.98	6.85±0.37	17.12±1.21	6.87±0.48	22.12±2.13	42.52±3.69
Lu53	37.2±3.60	98.2±6.78	86.2±4.32	4.6±0.23	6.6±0.43	4.732±0.39	3.3316±0.23	38.82±1.02	6.84±0.54	14.36±1.00	8.29±0.39	18.34±1.09	41.8±3.78
Lu54	37.1±3.59	91±5.55	70.8±3.52	4.6±0.33	9±0.54	4.938±0.44	1.4904±0.08	39.66±3.58	7.32±0.28	16.65±1.16	7.47±0.29	19.08±1.34	37.35±3.51
Lu55	38.2±3.67	94±4.79	76.2±3.81	4.8±0.5	7.2±0.43	5.298±0.47	2.1046±0.15	38.89±4.26	6.38±0.11	16.62±0.89	8.18±0.26	18.09±1.26	44.2±3.09
Lu56	34.5±1.25	94.4±4.72	76.4±3.82	4.2±0.12	6.8±0.52	4.498±0.31	1.7126±0.12	38.12±1.90	7.31±0.58	12.37±0.76	8±0.56	21.56±1.89	40.15±2.11
Lu57	37.6±2.63	79±4.59	61.4±3.07	5.4±0.27	9.8±0.56	4.784±0.33	1.5270±0.11	38.06±2.96	7.13±0.27	18.8±1.31	8.58±0.60	21.25±0.87	36.86±1.69
Lu58	33.6±4.26	79.6±3.98	58.2±4.27	5.2±0.18	11.2±0.67	4.61±0.37	1.5167±0.12	39.87±3.66	7.72±0.39	12.31±0.49	8.86±0.51	20.66±1.42	42.08±2.18
Lu59	32.1±5.24	80±5.36	56.6±1.22	4.2±0.39	6.8±0.52	4.736±0.33	0.8876±0.05	35.95±4.29	6.05±0.48	20.9±0.89	6.06±0.42	18.32±1.28	47.36±5.16
Lu60	34.9±2.44	88.8±4.88	69.6±2.13	4.8±0.48	8.6±0.66	4.974±0.56	1.7546±0.13	36.41±2.82	7.25±0.52	17.83±1.24	7.05±0.35	22.52±1.67	44.47±4.16
Lu61	36.2±2.53	77.4±5.38	59.2±1.98	4.6±0.23	8.2±0.53	5.7865±0.42	1.6279±0.11	38.14±2.90	6.62±0.66	22.71±1.68	7.59±0.33	19.93±1.39	41.69±2.91
Lu62	35.3±4.47	89.6±4.48	70.6±3.52	5.6±0.38	8.4±0.86	5.402±0.37	2.6524±0.18	37.9±1.89	6.9±0.28	21.19±1.48	9.29±0.65	17.95±1.25	40.44±3.45
Lu63	29.8±2.08	51±2.55	27.6±0.98	4.4±0.22	13.4±0.24	4.758±0.35	1.0738±0.07	41.69±4.16	7.02±0.56	24.46±1.71	8.35±0.48	16.16±0.98	40.47±2.82
Lu64	33.3±1.96	46±3.65	28±1.20	6±0.34	21.5±1.56	8.386±0.58	1.4273±0.09	41.13±4.05	6.49±0.55	23.45±1.02	8.71±0.56	12.16±0.62	38.76±3.45
Lu65	37.6±1.63	74.6±3.73	58.6±3.92	3.6±0.58	5.8±0.33	7.062±0.49	2.2618±0.16	41±2.05	6.93±0.29	17.95±1.11	8.46±0.46	14.43±0.88	41.85±3.59
Lu66	34.5±2.45	96.8±4.59	75±3.75	6±0.29	10.2±0.89	8.556±0.78	1.0903±0.07	38.05±1.90	6.94±0.39	20.67±0.98	6.92±0.48	18.81±1.32	46.47±4.58
Lu67	27.2±1.9	81.5±7.62	64±2.11	3.5±0.18	4.5±0.35	7.06±0.65	0.9975±0.07	39.44±2.97	6.37±0.51	21.41±1.49	8.51±0.57	14.91±1.04	41.96±3.91
Lu68	23.4±1.63	85.5±6.28	70.5±3.52	4±0.21	5.5±0.36	7.56±0.59	0.7930±0.06	40.07±2.66	6.03±0.48	21.25±1.29	6.24±0.43	10.76±0.54	44.27±4.16
Lu69	22.7±1.58	77.5±2.35	62.5±4.12	3.5±0.12	5±0.46	8.91±0.88	1.4904±0.10	40.14±4.77	6.23±0.39	24.81±1.89	8.95±0.56	10.46±0.35	36.96±3.58
Lu70	29.6±2.07	95.5±5.78	63.5±2.17	5±0.22	7.5±0.75	6.486±0.49	2.6213±0.20	40.25±2.01	6.71±0.25	21.59±1.76	7.5±0.52	17.61±1.21	37.05±3.45
Lu71	38±5.66	79.5±4.92	53.5±2.67	6.5±0.45	17±1.53	6.154±0.69	0.7148±0.05	40.77±4.03	6.62±0.17	19.26±1.34	7.95±0.55	15.32±0.79	42.15±3.67
Lu72	31±2.17	99.5±2.35	83±3.15	5.5±0.37	10.5±0.86	4.532±0.62	0.6908±0.06	38.2±1.91	6.93±0.25	16.78±1.17	7.37±0.51	20.19±1.51	44.29±4.16
Lu73	23±1.23	69.6±3.48	57.2±2.86	5.2±0.2	11.8±0.89	6.028±0.26	0.9925±0.09	44.28±4.33	7.49±0.55	13.12±0.65	7.79±0.53	15.9±1.22	46.29±4.26
Lu74	31.2±2.18	84.6±4.23	68.6±4.43	4.6±0.23	7±0.53	5.06±0.59	0.3955±0.04	39.56±6.20	6.78±0.54	14.8±0.52	8.03±0.31	19.6±1.37	43.48±4.59
Lu75	29.2±4.04	92±4.62	52±2.60	5±0.18	11±0.78	6.1573±0.43	2.2708±0.23	43.41±2.19	7.48±0.46	11.93±0.49	9.16±0.64	19.29±0.97	47.62±4.36
Lu76	29.5±2.06	83.5±4.17	66±2.31	4.5±0.52	9±0.56	5.9845±0.46	3.2317±0.25	42.16±4.25	7.5±0.61	10.5±0.74	9.03±0.32	18.75±1.32	45.6±3.29
Lu77	33.6±2.35	101.6±8.12	81±3.05	4.4±0.33	7.4±0.56	4.926±0.34	2.9901±0.23	37.98±3.61	7.42±0.48	13.56±0.56	8.37±0.58	21.59±1.64	41.21±3.89
Lu78	29.3±1.05	81.8±4.19	63.8±3.19	7±0.4	13.6±0.99	5.316±0.46	2.2600±0.35	41.41±2.07	8.52±0.62	11.22±0.67	7.97±0.34	22.88±1.89	42.8±2.99
Lu79	28.7±4.09	74.4±4.72	58.8±3.94	4.8±0.28	13.6±0.96	4.844±0.33	2.9093±0.35	43.06±4.12	8.06±0.64	7.18±0.22	4.77±0.16	23.06±1.69	56.93±3.98
Lu80	36.8±2.57	85.6±4.28	71.8±3.59	4.6±0.39	7±0.52	5.084±0.69	2.2541±0.18	38.99±2.65	6.88±0.55	13.04±0.63	7.1±0.49	16.56±1.15	46.17±3.23
Lu81	34.4±2.48	86.6±4.53	72.2±3.61	4.6±0.58	9±0.54	4.898±0.35	1.7025±0.13	38.73±1.93	7.23±0.37	16.33±0.82	8.22±0.34	20.53±1.06	40.2±2.81
Lu82	35±4.45	94.6±5.73	79.6±4.98	4.6±0.22	7.4±0.66	5.292±0.59	1.0715±0.09	38.91±2.33	7.55±0.61	14.81±0.76	7.26±0.42	17.51±1.22	42.47±2.97
Lu83	33.7±1.38	101.8±5.19	88.6±4.43	4.4±0.29	6.6±0.43	5.59±0.43	1.9797±0.16	38.79±1.99	7.15±0.57	18.43±1.13	7.82±0.49	17.11±0.82	45.16±2.16
Lu84	33.8±3.26	99.3±6.18	84.6±2.33	4.3±0.55	6.6±0.55	4.98±0.59	2.4247±0.20	39.24±2.66	7.38±0.33	15.3±1.07	7.86±0.55	17.62±1.36	42.72±2.99
Lu85	27.3±1.91	87.3±5.36	68.6±5.32	3.3±0.16	5±0.35	5.258±0.67	1.3108±0.05	38.04±3.87	6.68±0.53	14.95±0.98	7.6±0.38	16.94±1.56	41.71±3.19
Lu86	33.9±4.35	85.4±4.27	62±3.1	4.8±0.25	9.6±0.85	4.91±0.35	1.4878±0.16	36.97±3.12	6.7±0.36	15.04±0.83	7.35±0.52	17.41±1.37	43.7±3.05
Lu87	36.2±2.53	84.6±5.23	64.6±3.23	4.8±0.27	9.8±0.62	5.196±0.69	1.2845±0.06	38.89±4.21	6.77±0.41	14.18±0.79	6.9±0.36	16.48±1.15	44.41±4.10
Lu88	33.8±2.36	81.6±5.08	64±2.56	4.8±0.33	8.2±0.56	5.106±0.57	1.5265±0.15	37.75±1.88	6.84±0.47	14.99±0.86	7±0.34	17.14±1.36	42.76±3.99
Lu89	30.7±1.14	79.25±5.96	66.75±3.33	5±0.12	7.5±0.68	5.282±0.49	0.4841±0.02	38.18±2.56	6.61±0.28	16.7±1.16	6.76±0.47	16.89±1.46	41.25±2.87
Lu90	33.1±2.17	79.2±6.92	65.8±3.29	3.6±0.20	5±0.43	4.66±0.29	1.0888±0.05	38.26±1.91	7.01±0.56	12.63±0.65	7.23±0.39	17.01±1.29	44.89±3.15
Lu91	34.2±4.39	94.4±4.72	74.8±3.76	4.8±0.25	9±0.62	4.896±0.36	0.7527±0.03	39.21±2.35	7.13±0.47	12.88±0.72	7.35±0.52	18.03±1.26	41.28±2.89
Lu92	30.9±3.16	81.2±2.12	66.2±3.31	5±0.29	8.4±0.53	4.336±0.29	0.8422±0.02	38.84±4.58	6.29±0.50	16.91±1.18	7.04±0.49	19.42±1.36	43.26±4.02
Lu94	26.4±2.84	97.2±1.86	73.4±3.67	5.4±0.30	10.4±0.78	4.656±0.65	2.2827±0.18	38.21±5.12	7.65±0.61	11.93±0.83	6.79±0.47	23.1±1.62	47.57±3.43
Lu95	27.7±1.93	86.2±2.34	62.8±4.14	5.4±0.37	16.2±1.42	4.79±0.33	0.4642±0.01	38.88±1.91	7.04±0.32	21.33±1.49	7.34±0.41	20.23±1.42	41.75±2.96
Lu96	30.9±2.16	81.5±2.82	66±4.32	5±0.31	7±0.56	4.194±0.39	1.6525±0.16	40.53±4.21	7.6±0.60	13.99±0.59	8.16±0.37	17.79±1.26	43.91±3.49
Lu97	28.9±3.26	83.8±3.19	65.2±3.26	4.6±0.29	7.2±0.66	4.838±0.34	1.0005±0.07	39.82±1.99	7.75±0.66	14.04±0.71	7.04±0.49	23.94±1.67	43.38±4.06
Lu98	26.8±1.87	77.8±4.98	65.6±3.28	4.2±0.17	7.2±0.43	4.148±0.62	0.7522±0.05	39.73±2.45	7.36±0.28	15.48±1.08	7.45±0.65	18.35±1.89	45±3.15
Lu99	26.7±2.56	93±2.62	77.8±3.89	5±0.26	10.8±0.67	4.812±0.35	1.4165±0.12	39.72±4.51	7.41±0.39	21.11±1.49	7.69±0.53	19.08±1.33	35.26±3.45
Lu100	31.5±3.22	70±3.21	54±3.27	5.5±0.11	18.5±1.69	5.018±0.29	2.1871±0.16	40.27±3.45	7.72±0.51	10.78±0.67	9.16±0.44	19.38±1.57	44.04±3.08
Lu101	31.8±2.22	78.6±3.92	61.6±3.08	5.4±0.37	13.8±0.98	4.178±0.33	0.8126±0.06	39.19±5.64	7.33±48	13.28±0.92	8.54±0.49	19.9±1.82	39.74±3.78
Lu102	30.6±3.14	68±2.1	55±2.75	6.2±0.5	10.4±0.82	5.108±0.62	1.5047±0.12	39.26±4.21	7.44±52	12.19±0.53	8.72±0.41	22.11±1.72	40.63±2.84
Lu103	19.05±1.02	72.6±2.63	59.4±3.98	4.8±0.22	9.2±0.69	5.072±0.60	0.6950±0.05	38.36±3.12	7.22±0.76	19.74±1.38	8.03±0.56	18.13±1.49	41.26±2.88
Lu104	29.6±4.07	97.5±2.84	79.5±3.97	5±0.36	11±0.87	3.942±0.34	0.6885±0.04	38.68±1.25	7.67±0.13	12.46±0.61	8.15±0.37	23.19±1.57	27.96±1.52
Lu105	37.7±1.62	97.5±2.87	74±4.70	6±0.28	19±0.98	4.092±0.36	1.7661±0.16	39.23±1.96	7.95±0.63	25.14±1.75	8.94±0.34	20.78±1.02	28.39±1.26
Lu106	32.7±1.28	62.6±2.12	49±2.45	4.4±0.42	8±0.68	4.396±0.37	0.7987±0.06	42.27±3.25	7.58±0.54	13.54±0.86	8.53±0.39	21.72±1.49	44.02±3.45
Lu107	32.9±2.30	76±2.8	59.25±2.96	6.25±0.31	10.75±1.22	5.508±0.59	1.2178±0.08	37.17±5.12	6.08±0.44	17.89±1.25	6.95±0.48	18.61±1.32	49.8±2.58
Lu108	33.5±1.56	75.8±3.79	57±2.85	5±0.22	12.6±1.33	4.38±0.67	0.6083±0.04	38.62±1.92	7.57±0.56	23.26±1.23	8.3±0.58	22.44±1.78	41.5±3.54
Lu110	28.5±1.99	80.4±2.02	59.2±3.96	5.2±0.25	15±0.99	4.708±0.62	1.7388±0.03	40.32±1.12	7.03±0.24	18.71±1.30	8.14±0.36	21.11±0.93	41.71±3.16
Lu111	25.1±1.75	70.6±3.53	54±3.72	6.8±0.34	16±1.36	4.788±0.28	0.7678±0.02	39.54±3.57	6.4±0.12	9.65±0.52	5.57±0.29	17.49±1.22	48.54±4.15
Lu112	20.2±1.41	65.8±2.12	51.4±2.57	6.4±0.41	14.2±1.56	5.11±0.59	1.4573±0.13	39.99±3.89	6.79±0.32	17.3±1.21	8.28±0.56	20.28±1.67	43.78±2.11
Lu113	37.3±2.66	64.4±1.23	54.8±3.74	4.4±0.16	6±0.64	4.506±0.47	1.2988±0.09	39.41±5.14	7.16±0.57	16.9±1.18	7.9±0.43	23.42±1.72	45.02±2.61
Lu114	28.5±2.99	63.6±2.18	49.6±3.78	6.6±0.38	13.4±0.89	6.566±0.45	1.6278±0.14	42.76±1.24	8.43±0.44	11.27±0.54	8.82±0.41	20.58±1.23	37.72±2.64
Lu116	29.7±2.07	67±2.22	49±2.45	5.8±0.29	12.6±1.00	4.386±0.31	0.9982±0.07	40.74±2.03	7.74±0.92	12.97±0.68	8.44±0.59	19.78±1.09	38.28±3.19
Lu117	35.5±2.48	48.8±3.52	31±1.22	4.8±0.25	10.2±0.79	6.88±0.48	2.3548±0.18	41.81±2.08	6.88±0.55	20.54±1.24	8.94±0.58	17.72±1.59	39.55±2.76
Lu118	37.2±2.60	49.6±3.17	29.6±2.12	4.4±0.32	9±0.68	5.478±0.38	0.3598±0.01	41.72±4.12	6.69±0.53	14.1±0.78	5.84±0.38	14.53±1.01	42.22±1.95
Lu119	29.9±2.09	54.8±2.88	37.8±2.01	4.8±0.40	9.4±0.99	4.376±0.32	0.5168±0.02	38.85±1.94	6.51±0.28	20.98±1.34	7±0.49	17.59±1.23	46.23±1.23
Lu120	30.7±1.14	72.4±4.62	53.4±3.67	4.8±0.21	7.8±0.58	4.45±0.37	1.1462±0.09	38.8±2.88	6.95±0.56	15.57±0.99	6.5±0.45	20.56±1.43	44.34±3.10
Lu121	34.7±2.42	65±2.25	45±2.25	3.6±0.20	5.8±0.43	4.614±0.39	0.7867±0.06	36.55±3.14	6.86±0.48	17.22±1.03	7.64±0.48	19.99±1.92	41.75±2.92
Lu122	22.6±1.58	42.2±1.62	30.2±1.22	4.2±0.20	5.6±0.46	8.22±0.78	1.9741±0.16	42.52±2.13	8.43±0.44	5.04±0.13	10.37±0.59	17.99±1.25	48.72±3.41
Lu123	26.3±1.84	65.5±2.35	41±2.03	5±0.25	15.5±1.22	4.246±0.65	1.5871±0.11	38.17±1.92	6.74±0.39	16.19±0.89	7.62±0.34	21.56±1.51	45.86±4.21
Lu124	30.1±2.10	73.4±3.67	54±2.71	5±0.23	9.4±0.87	4.524±0.35	1.8513±0.13	38.74±2.88	7.2±0.57	14.04±0.98	7.01±0.439	19.25±1.47	41.87±3.93
Lu125	26.2±1.53	56.6±3.82	42.4±2.12	5.8±0.31	11.6±0.98	5.698±0.39	2.4667±0.19	39.88±5.64	7.73±0.84	16.41±1.12	8.58±0.60	20.03±1.40	43.18±3.24
Lu126	28.3±1.98	54.2±2.71	41.2±2.16	5.2±0.28	10.6±0.86	4.878±0.46	0.5392±0.01	41.06±4.23	7.08±0.64	11.39±0.67	7.55±0.52	18.12±1.26	47.42±4.31
Lu127	39.5±2.76	51±2.66	33.5±1.52	5±0.31	13±0.96	6.244±0.56	0.5192±0.05	41.31±2.06	7.04±0.32	15.8±0.94	8.21±0.47	16.76±1.17	45.9±3.21
Lu128	26.2±1.52	79.6±2.98	60.2±1.25	5±0.32	12.4±0.85	4.884±0.34	1.4206±0.12	39.92±3.45	7.52±0.16	14.91±0.96	9.87±0.59	20.11±1.87	39.96±3.79
Lu129	32.2±1.25	62.8±2.14	49.2±4.32	7.4±0.37	11±1.02	5.016±0.33	1.1691±0.06	38.36±2.89	6.78±0.24	21.65±1.13	6.57±0.45	18.13±1.36	38.21±2.67
Lu130	25.7±1.79	76.8±3.84	52.6±4.25	4.8±0.12	12.2±1.88	4.446±0.36	2.6821±0.21	37.76±3.88	8.23±0.59	10.06±0.62	10.82±0.44	21.26±1.79	45.02±3.28
Lu131	35±3.45	59.2±2.15	43.6±1.28	6.8±0.25	17±1.26	6.128±0.42	2.0763±0.18	41.04±1.24	7.18±0.44	15.6±0.82	7.77±0.39	16.56±1.15	43.77±3.18
Lu132	32.5±2.89	76.2±3.22	56±3.82	4.6±0.35	8.2±0.59	4.432±0.31	2.0360±0.19	38.25±1.91	7.17±0.36	18.86±1.32	6.99±0.48	21.59±1.85	41.69±3.91
Lu133	29.4±2.65	51.2±3.29	38.4±1.92	4.2±0.42	7±0.85	5.906±0.41	4.1334±0.36	39.28±3.54	6.79±0.32	18.21±1.27	8.15±0.57	19.42±1.35	42.32±2.96
Lu134	33.4±2.66	49.6±2.22	30±1.12	4.6±0.25	11±0.66	5.728±0.46	1.7422±0.12	40.08±2.58	6.88±0.54	21.92±1.53	8.81±0.51	16.49±1.15	36.92±2.58
Lu135	33.8±3.36	55.4±3.77	40±2.06	5.4±0.7	7.2±0.43	4.918±0.34	2.0460±0.14	39.35±3.96	7.15±0.57	11.76±0.67	7.22±0.54	18.07±1.26	46.69±±3.26
Lu136	27±1.89	55±2.45	41.8±3.09	6±0.62	9.8±0.58	5.416±0.39	3.2058±0.25	40.48±4.25	7.09±0.26	11.61±0.79	9.91±0.37	17.2±1.20	48.73±5.12
Lu137	35.9±3.51	78.2±2.91	59.6±2.98	4.8±0.24	9.4±0.65	4.788±0.43	1.4928±0.18	37.78±2.88	7.33±0.58	21.79±1.29	8.63±0.55	24.32±1.71	39.46±3.47
Lu138	20.6±1.23	50.8±2.54	39.6±1.76	7.2±0.37	13.6±0.91	5.894±0.52	1.2911±0.24	41.38±4.06	7.53±0.6	7.95±0.29	8.36±0.52	17.72±1.36	50.77±5.79
Lu139	34±2.38	62.4±3.32	46.2±2.31	3.6±0.29	7.2±0.85	4.364±0.30	0.6832±0.04	37.94±3.59	6.81±0.44	18.47±1.08	7.82±0.51	21.38±1.55	47.19±4.30
Lu140	31.6±3.21	68.2±3.51	45.6±2.28	5.2±0.31	8±0.59	4.52±0.35	1.1882±0.08	38.27±2.56	6.98±0.55	14.72±1.03	6.98±0.44	19.25±1.43	43.59±3.05
Lu141	34.1±2.38	72±3.89	54.6±3.73	3.8±0.08	5.6±0.46	4.148±0.32	2.3873±0.18	39.72±1.25	7.59±0.72	19.14±1.33	8.93±0.51	21±1.84	36.5±2.55
Lu142	29.1±2.03	70.5±4.25	41.5±2.07	6.5±0.21	29.5±2.53	4.556±0.36	2.0824±0.16	38.73±4.56	8.56±0.48	14.19±0.76	7.55±0.52	26.85±1.89	44.07±4.57
Lu143	30.2±3.11	61±2.05	43±3.15	7.3±0.29	15.6±1.88	4.84±0.34	0.6774±0.05	38.68±2.58	7.98±0.63	12.69±0.59	7.01±0.49	24.66±1.72	48.51±3.92
Lu144	29.5±2.06	59.3±1.98	40±2.11	12±0.55	24.6±3.12	5.11±0.35	1.2552±0.09	38.68±3.47	8.04±0.32	13.11±0.78	7.17±0.51	22.99±1.79	43.3±3.03
Lu145	37.5±3.62	94.8±4.75	72±4.62	4.5±0.32	8.2±1.25	4.846±0.39	2.0729±0.14	37.9±4.22	8.08±0.46	12.84±0.86	9.54±0.66	21.69±1.51	39.02±2.01
Lu146	25±1.75	48.8±2.55	35.6±1.88	4±0.28	8.4±0.65	6.384±0.45	1.2933±0.09	35.87±3.16	8.97±0.61	14.81±1.03	5.94±0.41	26.18±1.83	41.83±1.97
Lu147	34.7±2.42	64.4±4.32	49.4±3.58	3.6±0.26	6±0.36	4.122±0.32	2.6644±0.19	39.31±2.59	7.6±0.56	12.62±0.88	8.22±0.54	20.59±1.56	39.8±2.78
Lu148	30.1±3.10	57.4±3.78	46±2.44	5.2±0.35	7.2±0.43	5.22±0.36	3.2184±0.22	39.53±4.59	7.55±0.43	8.46±0.59	8.19±0.33	21.62±1.51	42.74±2.93
Lu149	35.2±2.46	77±3.85	62.2±4.11	4.2±0.20	7.2±0.75	4.474±0.31	1.1958±0.09	39.43±1.27	7.33±0.58	11.82±0.82	8.23±0.61	19.45±1.36	42.13±4.87
Lu150	30.8±3.15	64.6±3.23	54.8±2.23	4.6±0.21	7±0.45	4.46±0.31	2.5450±0.19	40.51±4.02	7.32±0.56	15.77±1.36	7.62±0.34	20.11±1.84	34.89±2.44
Lu151	30.1±3.10	47.6±2.18	38.6±1.82	8±0.41	18±1.22	6.31±0.59	1.6130±0.13	40.78±4.06	8.35±0.36	14.49±0.98	9.42±0.94	19.45±1.36	42.03±2.91
Lu152	34.6±2.42	57.6±2.88	42.8±2.14	5±0.36	9.6±1.59	5.55±0.49	0.6737±0.05	43.5±4.15	7.59±0.72	7.9±0.23	8.29±0.58	17.71±1.53	47.95±5.12
Lu153	28.8±2.01	66.4±4.32	52.4±2.53	4.4±0.28	6.4±0.62	4.53±0.42	1.4724±0.10	40.42±2.02	7.28±0.24	13.04±0.75	9.15±0.64	19.25±1.34	43.96±4.19
Lu154	32.8±2.29	75±3.75	53.3±1.25	5.6±0.5	13.33±0.38	4.518±0.43	1.5170±0.20	37.06±1.85	7.1±0.56	17.78±1.11	8.82±0.47	23.89±1.67	44.85±3.44
Lu155	34±2.38	95.5±4.66	77.25±3.85	4.25±0.21	6±0.36	5.172±0.39	0.8826±0.02	39.31±2.96	8.28±0.24	16.12±1.04	12.71±0.97	19.32±1.48	42.31±2.96
Lu156	30.4±1.89	86.4±4.26	69±3.45	4.4±0.26	7.8±0.46	4.782±0.64	1.1914±0.04	39.43±1.97	7.62±0.56	16.31±1.45	8.94±0.58	18.95±1.69	41.14±3.57
Lu157	35.9±2.12	84.6±2.53	68.6±6.23	5.33±0.29	10.66±1.22	4.51±0.58	1.2488±0.08	36.22±2.81	8.97±0.71	5.73±0.31	5.49±0.38	29.07±2.16	49.09±4.25
Lu158	34.8±2.43	67.4±3.37	49.6±2.48	5.2±0.36	10.4±0.64	4.818±0.62	1.8319±0.14	40.84±2.15	7.58±0.64	15.88±0.88	8.3±0.51	20.03±1.41	35.52±3.44
Lu159	25±1.65	79.2±2.96	62±3.21	3.4±0.17	6.2±0.43	4.548±0.31	1.7652±0.12	39.85±3.99	7.4±0.29	14.69±1.02	8.61±0.60	19.36±1.35	40.37±4.28
Lu160	29.5±1.86	69.2±3.46	48.8±4.12	4.6±0.23	9.2±0.55	4.372±0.52	2.7514±0.20	39.77±2.85	7.76±0.28	10.4±0.65	8.43±0.49	18.9±1.32	44.07±3.09
Lu161	35.8±2.65	60.8±4.04	50±3.2	3.4±0.17	4.8±0.42	4.686±0.32	1.2952±0.12	41.67±2.08	7.25±0.58	10.55±0.72	8.16±0.12	19.97±1.42	42.64±2.57
Lu162	36.7±2.64	62.6±4.23	48.4±2.42	4.2±0.32	7.4±0.88	5.418±0.33	1.2014±0.08	40.4±4.04	7.25±0.34	16.81±1.17	8.83±0.53	18.57±1.36	38.53±2.79
Lu163	30.7±2.23	70.8±5.54	52.8±2.64	2.8±0.15	5.6±0.64	4.794±0.37	1.6708±0.13	37.82±2.61	7.13±0.45	13.59±0.85	8.95±0.46	18.79±1.52	45.01±3.56
Lu164	31.7±3.12	79.6±3.25	57.66±2.56	5±0.26	15.6±0.99	4.778±0.59	2.2619±0.16	38.39±3.86	8.11±0.54	22.92±1.52	10.88±0.16	19.53±1.36	39.24±3.49
Lu165	30.9±2.16	65.2±3.26	52±3.62	3.2±0.16	4.2±0.35	4.32±0.47	1.2964±0.14	37.16±4.15	7.04±0.56	15.22±1.06	7.83±0.51	20.27±1.57	41.32±2.89
Lu166	37.4±1.89	92.8±4.64	72±3.6	4.4±0.32	7.8±0.56	4.99±0.64	2.9352±0.21	35.92±2.59	7.12±0.66	16.9±1.18	8.02±0.44	20.56±1.43	44.66±3.12
Lu167	34.8±2.43	71±2.55	51±2.55	5±0.15	8.5±0.75	4.752±0.33	2.6561±0.21	38.5±2.48	7.34±0.32	22.61±1.29	9.81±0.61	19.63±1.41	37.13±2.59
Lu168	33.5±2.34	84.5±4.23	69±2.45	3±0.06	4±0.34	4.482±0.42	1.4170±0.09	37.55±1.87	7.04±0.29	13.37±0.87	7.79±0.53	18.62±1.30	49.17±3.44
Lu169	44.1±4.38	88±4.40	66.5±3.32	5.5±0.29	9±0.64	4.65±0.39	1.1445±0.08	39.2±2.98	7.55±0.31	19.57±1.36	9.94±0.58	17.88±1.25	37.01±2.59
Lu170	33.5±2.35	84±4.30	65±1.25	5±0.13	8.5±0.66	4.452±0.31	1.0205±0.07	39.17±1.98	7.42±0.59	24.17±1.42	8.41±0.48	20.11±1.56	35.08±4.45
Lu171	33.9±3.35	71.5±3.57	55.5±2.66	4±0.27	7.5±0.75	5.056±0.39	1.6576±0.11	38.68±1.93	6.87±0.49	25.09±1.76	9.77±0.39	20.86±1.46	39.3±2.75
Lu172	34.3±2.40	77±2.15	58±2.91	4.5±0.27	9.5±0.57	4.972±0.34	2.8256±0.26	39.76±3.48	7.73±0.18	15.22±1.06	8.81±0.61	17.71±1.23	45.87±4.29
Lu173	37±2.59	56±2.33	50±2.41	2.5±0.29	3.5±0.32	5.07±0.47	2.4849±0.18	40.82±2.15	7.64±0.61	15.6±0.82	9.08±0.48	18.42±1.56	44.47±4.11
Lu174	37.5±2.65	88.5±4.42	75.5±3.61	5±0.34	6.5±0.49	4.138±0.29	2.0891±0.14	38.54±1.36	7.09±0.56	11.42±0.79	7.82±0.54	19.07±1.33	43.97±4.06
Lu175	33.2±3.32	90±4.52	79.5±2.98	3±0.09	4±0.34	4.232±0.20	3.3368±0.23	38.29±1.90	8.21±0.68	16.17±1.13	10.51±0.57	20.91±1.57	41.12±3.85
Lu176	33.9±2.37	91.5±4.57	78.5±2.91	3±0.15	4±0.14	4.672±0.31	2.1996±0.17	40.05±5.16	7.55±0.33	14.61±1.02	9.4±0.65	19.75±1.38	41.97±3.93
Lu177	29.9±3.12	94±3.17	76±3.82	3.5±0.08	4.5±0.37	4.612±0.19	2.2559±0.18	39.59±2.13	7.4±39	23.12±1.61	8.06±0.42	20.63±1.44	36.06±3.52
Lu178	34.8±2.45	95.5±2.15	81±2.05	3.5±0.16	5.5±0.43	4.916±0.18	1.7104±0.12	38.2±1.91	7.43±0.59	12.7±0.99	8.47±0.29	19.33±1.57	40.79±3.64
Lu179	36.4±3.15	88.5±6.22	67±1.35	5.5±0.25	9.5±0.67	5.424±0.37	0.8806±0.05	37.18±2.48	7.72±0.17	10.32±0.72	9.97±0.69	20.7±1.44	40.66±2.84
Lu180	38.7±2.70	93±5.18	75±2.45	4.5±0.29	7±0.62	4.596±0.32	4.3536±0.32	38.26±2.66	7.62±0.91	8.29±0.36	8.64±0.48	21.05±1.49	44.95±4.13
Lu181	35.6±2.49	85.5±5.68	72.5±3.62	5±0.27	7.5±0.65	4.492±0.52	1.8105±0.20	39.02±5.14	7.63±0.61	14.81±0.79	9.01±0.63	18.73±1.31	41.3±3.64
Lu182	28.8±2.26	93.5±4.12	68.5±2.41	7±0.45	6.5±0.88	4.9864±0.54	1.9672±0.21	36.35±3.15	6.81±0.54	19.7±1.39	9.04±0.29	20.8±2.15	41.07±2.89
Lu183	34.5±2.41	77±2.13	61.5±2.15	4.5±0.23	8±0.65	4.684±0.32	2.0723±0.22	38.94±2.91	8±0.56	22.21±1.62	10.01±0.64	20.32±1.26	36.55±3.68
Lu184	33.9±3.37	104±5.78	82±2.10	4.5±0.33	10±0.8	4.728±0.56	3.1332±0.26	38.07±3.85	7.05±0.45	25.44±1.29	9.47±0.29	20.47±1.89	36.51±2.55
Lu185	27.8±1.94	90.2±6.87	72±2.61	4±0.19	5.8±0.19	4.644±0.33	2.0529±0.15	39.83±1.99	7.53±0.36	18.59±1.56	9.99±0.52	21.1±2.03	38.56±4.68
Lu186	28.4±1.65	76.5±4.58	52±1.25	4.5±0.22	14.5±0.98	5.412±036	1.2312±0.04	38.72±5.15	7.92±0.36	17.91±1.36	8.48±0.36	24.68±1.98	42.55±3.75
Lu187	27.2±2.10	73.5±3.25	59.5±1.97	5±0.38	7.5±0.56	4.444±0.42	2.3064±0.08	37.95±3.89	7.41±0.28	16.47±1.15	8.38±0.52	21.62±2.15	41.85±3.92
Lu188	37.5±1.98	93±4.65	67±1.35	4.5±0.27	10.5±0.73	4.582±0.59	1.0600±0.03	39.2±3.96	7.29±0.32	23.07±0.69	8.3±0.52	19.66±1.36	34.22±2.36
Lu189	24.1±1.22	93.5±2.56	64.5±3.22	4.5±0.29	11±0.76	4.5±0.31	0.9215±0.09	38.15±2.78	8.03±0.64	18.97±0.83	9.68±0.67	22.47±2.19	37.08±2.75
Lu190	32.6±1.56	96±2.33	72.5±3.62	4±0.26	10±0.68	4.674±0.32	1.2570±0.02	36.24±1.25	7.32±0.56	18.57±1.62	8.33±0.31	22.06±1.76	38.29±2.68
Lu191	32.2±2.53	96±4.88	71±2.54	4±0.32	9±0.69	5.14±0.39	0.6749±0.04	37.36±3.56	6.65±0.32	15.18±0.78	7.58±0.52	18.25±1.27	47.98±2.53
Lu193	32.1±2.26	92±4.61	67±3.48	5±0.26	11±0.79	5.146±0.48	2.9072±0.25	37.17±1.85	6.72±0.37	12.21±0.51	8.22±0.54	18.52±1.39	48.79±3.41
Lu194	21.7±1.42	68±2.41	54.5±2.78	5±0.24	9.5±0.95	5.634±0.42	2.6486±0.26	42.86±1.55	7.84±0.72	8.91±0.32	5.17±0.36	25.22±1.76	52.86±3.70
Lu195	26.3±1.62	86.5±2.65	76±3.82	6.5±0.40	12±1.02	5.994±0.49	0.6704±0.02	43.5±5.14	8.23±0.59	5.93±0.16	5.14±0.35	23.32±1.63	57.38±4.01
Lu196	24.3±1.12	84.5±4.22	68.5±2.15	6±0.51	13±0.99	4.792±0.32	1.2761±0.04	38.73±2.58	7.9±0.63	13.23±0.54	8.96±0.43	22.22±2.11	42.16±4.98
Lu197	35.4±2.47	74±3.71	63.5±1.29	5.5±0.44	7.5±0.55	5.85±0.44	1.6881±0.13	45.66±1.26	7.76±0.62	9.69±0.62	4.97±0.34	23.7±1.65	53.88±4.77
Lu198	24.9±1.23	69.5±3.44	63.5±2.15	7.5±0.37	15±1.54	5.7543±0.45	2.5837±0.22	38.61±1.44	7.75±0.32	8.54±0.34	7.93±0.55	23.42±1.63	44.76±4.13
Lu199	30.1±2.25	101.5±5.07	88.5±2.24	4±0.22	7.5±0.69	4.138±0.52	2.0863±0.07	37.3±3.56	7.69±0.61	18.23±1.33	8.99±0.62	22.34±2.13	38.49±3.69
Lu200	30.7±2.56	92.5±4.62	76.5±1.82	5±0.23	8.5±0.59	4.932±0.48	0.2478±0.01	38.2±2.47	7.82±0.56	14.16±0.88	8.33±0.31	21.64±1.52	36.49±2.55
Lu201	28.1±1.53	86±5.30	69.5±2.48	6±0.15	10.5±0.16	5.148±0.46	3.1258±0.23	38.01±2.59	7.62±0.48	16.64±1.16	8.63±0.41	20.92±1.46	37.69±2.63
Lu202	21.4±1.23	75±3.75	58.5±2.91	5.5±0.27	18.5±1.33	5.584±0.39	1.3346±0.09	39.98±3.25	7.68±0.44	17.52±1.45	8.16±0.57	19.58±1.37	41.33±3.89
Lu203	29.9±3.21	96±4.80	81±4.05	4±0.12	6.5±0.49	4.966±0.34	0.9730±0.10	40.79±2.45	7.89±0.31	15.15±0.92	9.27±0.48	19.51±1.36	36.74±3.57
Lu204	32.8±3.26	89.5±2.33	72±3.62	4.5±0.4	7±0.56	5.43±0.39	1.2278±0.10	38.25±1.99	7.09±0.56	12.06±0.67	8.5±0.59	20.4±1.58	42.29±2.96
Lu205	37.3±2.61	95.5±2.45	86.5±3.25	4.5±0.25	8.5±0.51	5.058±0.39	0.9716±0.07	37.03±1.85	7.69±0.15	14.55±0.53	8.37±0.49	22.39±1.76	38.7±2.71
Lu206	38.2±2.67	96.5±4.85	83.5±3.15	4.5±0.22	6.5±0.39	5.818±0.45	0.8862±0.08	36.55±4.33	7.94±0.52	16.51±1.15	10.76±0.32	22.02±1.68	41.25±3.88
Lu207	22.7±1.55	79.5±6.91	72.5±3.62	4.5±0.29	5.5±0.38	5.622±0.39	1.4474±0.11	39.18±1.95	7.08±0.46	16.57±1.22	8.05±0.35	20.13±1.55	41.9±2.93
Lu208	29.4±1.89	109.5±5.78	88±4.89	5.5±0.15	15±1.55	4.58±0.38	3.0509±0.23	37.76±1.88	7.61±0.44	11.71±0.64	9.06±0.42	21.02±1.89	42.85±2.99
Lu209	24.7±1.65	101±5.05	73±3.65	7±0.5	18±1.98	4.888±0.42	2.5573±0.21	39.01±4.59	7.69±0.52	9.07±0.34	8.37±0.59	22.18±1.62	42.94±2.00
Lu210	30.5±2.23	85±5.68	67±3.35	5.5±0.26	10.5±0.63	4.676±0.36	2.3905±0.19	38.98±3.48	7.67±0.36	16.38±1.15	9.47±0.29	18.86±1.32	36.17±4.52
Lu211	28.9±2.56	88.5±4.45	70±2.15	5.5±0.28	11.5±0.69	4.824±0.36	1.5825±0.14	38.81±2.56	8±0.34	15.74±0.86	9.4±0.58	21.08±0.78	37.96±3.65
Lu212	36.8±2.84	84±5.26	64±2.12	7±0.15	14±1.26	4.71±0.25	2.8557±0.25	38.77±1.93	7.24±0.57	16.97±0.79	9.06±0.42	20.81±1.45	37.38±2.62
Lu213	35.9±1.98	98±5.75	80±1.58	4.5±0.27	10±0.78	4.826±0.24	2.3899±0.18	37.58±1.89	7.61±0.38	14.68±0.69	10.07±0.49	20.61±0.99	42.47±2.91
Lu214	35.8±2.42	90±4.65	72±2.56	5±0.13	10.5±0.69	5.554±0.39	1.4785±0.16	38.86±3.78	7.41±0.28	16.61±1.16	9.44±0.66	20.19±1.23	43.51±3.04
Lu215	25.7±1.65	84±4.32	65±1.25	5±0.22	13.5±1.06	4.916±0.44	0.6839±0.06	39.6±1.98	7.57±0.60	11.7±0.54	9.03±0.21	19.81±1.38	42.18±2.95
Lu216	28.5±1.99	79±3.95	59±2.95	6.5±0.29	10±0.97	4.998±0.32	2.5480±0.21	38.67±1.92	7.54±0.32	18.03±1.26	8.36±0.52	20.55±1.12	41.4±3.88
Lu218	32.1±2.53	75.5±5.23	60±2.92	5.5±0.19	7±0.56	5.236±0.36	1.4669±0.14	40.04±4.02	8.43±0.44	11.19±0.96	9.06±0.42	22.76±0.59	40.2±2.81
Lu219	31.5±2.20	78±3.92	63.5±2.48	4.5±0.18	7.5±0.75	4.652±0.32	2.6412±0.23	38.21±3.91	7.54±0.59	15.12±1.05	9.34±38	23.87±1.67	33.92±1.39
Lu220	27.9±1.85	104.5±6.22	92.5±4.62	4.5±0.26	5±0.36	5.012±0.45	0.8389±0.08	37.94±2.89	7.42±0.36	14.42±1.00	8.77±39	20.25±1.41	41.12±2.87
Lu221	37.7±2.13	93±4.65	80±2.52	6±0.34	7±0.56	4.99±0.19	1.8301±0.15	37.78±1.88	6.84±0.54	14.92±0.99	9.5±0.66	21.24±1.48	43.38±3.03
Lu222	37.3±2.12	104±5.23	86.5±2.23	5±0.36	7±0.78	4.954±0.34	0.8043±0.06	38.32±2.91	7.65±0.42	13.53±0.94	9.37±0.59	20.55±1.22	40.54±2.03
Lu224	28.8±2.06	94.5±6.25	76.5±3.85	5.5±0.25	9.5±0.89	5.102±0.45	1.1023±0.09	39±1.95	7.72±0.76	18.18±1.34	11.02±0.59	18.17±1.36	40.13±1.89
Lu225	33.9±2.34	106±8.23	84±4.2	5±0.36	13.5±0.79	5.488±0.38	1.2394±0.09	40.3±2.05	7.55±0.29	17.61±1.23	9.29±0.65	19.24±1.48	37.62±1.61
Lu226	35.6±1.96	94.5±5.71	76.5±3.54	4±0.15	6.5±0.39	4.898±0.46	3.9060±0.31	37.76±3.88	8.23±0.84	10.06±0.64	10.82±0.57	21.26±1.48	45.02±3.45
Lu227	38.9±2.74	98.5±5.92	81±4.05	5±0.29	9±0.55	4.63±0.33	2.7148±0.23	40.79±4.03	7.89±0.63	15.15±0.89	9.27±0.64	19.51±1.36	36.74±3.52
Lu228	39.9±3.16	82.5±4.12	67±3.35	3±0.19	6±0.89	4.896±0.62	2.5672±0.18	38.25±2.91	7.09±0.36	12.06±0.84	8.5±0.76	20.4±1.55	42.29±3.91
Lu230	33.5±2.34	84±4.22	71.5±2.85	4±0.17	6±0.67	5.28±0.52	1.3299±0.09	36.55±2.82	7.94±0.52	16.51±1.15	10.76±0.64	22.02±1.78	41.25±2.88
Lu231	29.5±2.07	85±5.25	63±2.98	6.5±0.33	10±0.90	4.568±0.32	3.5480±0.26	39.67±3.98	7.56±0.48	19.03±1.33	8.06±0.56	26.55±2.15	43.4±2.03
