# Supplementary material for: Genomic variations and association study of agronomic traits in flax
Source: BMC Genomics. 2018 Jul 3;19:512. doi: 10.1186/s12864-018-4899-z (PMC6029072; doi:10.1186/s12864-018-4899-z)
Supplement: Supplementary file 7 — Table S3. The information of 224 flax accessions. (XLSX 16 kb) [file 12864_2018_4899_MOESM7_ESM.xlsx]

## Sheet: Sheet1
Table S3. The information of 224 flax accessions
Accession number	Country of origin	Promising purpose	Certain purpose accessions used for genomic variation analysis
Lu1	Poland	Fiber	√
Lu2	Poland	Oil-Fiber Dual-Purpose	√
Lu3	Poland	Fiber	√
Lu4	Poland	Oil-Fiber Dual-Purpose	√
Lu5	Poland	Oil-Fiber Dual-Purpose
Lu6	Poland	Fiber
Lu7	Poland	Oil	√
Lu8	Poland	Oil-Fiber Dual-Purpose
Lu9	China	Fiber
Lu10	China	Oil
Lu11	China	Oil-Fiber Dual-Purpose
Lu12	China	Oil-Fiber Dual-Purpose	√
Lu13	China	Oil	√
Lu14	China	Oil-Fiber Dual-Purpose	√
Lu15	China	Oil-Fiber Dual-Purpose	√
Lu16	China	Oil-Fiber Dual-Purpose	√
Lu17	China	Oil-Fiber Dual-Purpose	√
Lu18	China	Oil	√
Lu19	China	Oil	√
Lu20	China	Oil	√
Lu21	China	Oil	√
Lu22	China	Oil-Fiber Dual-Purpose	√
Lu23	China	Oil-Fiber Dual-Purpose	√
Lu24	China	Oil-Fiber Dual-Purpose	√
Lu25	China	Oil	√
Lu26	China	Oil-Fiber Dual-Purpose	√
Lu27	China	Oil	√
Lu28	China	Oil	√
Lu29	China	Oil-Fiber Dual-Purpose	√
Lu30	China	Oil-Fiber Dual-Purpose
Lu31	China	Oil-Fiber Dual-Purpose
Lu32	China	Oil-Fiber Dual-Purpose	√
Lu33	China	Oil-Fiber Dual-Purpose	√
Lu34	China	Oil-Fiber Dual-Purpose
Lu35	China	Fiber
Lu36	China	Fiber
Lu37	China	Oil
Lu38	China	Fiber
Lu39	China	Oil-Fiber Dual-Purpose
Lu40	China	Oil-Fiber Dual-Purpose	√
Lu41	China	Oil-Fiber Dual-Purpose
Lu42	China	Oil-Fiber Dual-Purpose	√
Lu43	China	Oil-Fiber Dual-Purpose
Lu44	China	Oil-Fiber Dual-Purpose
Lu45	China	Oil-Fiber Dual-Purpose	√
Lu46	China	Oil	√
Lu47	China	Oil-Fiber Dual-Purpose	√
Lu48	China	Oil-Fiber Dual-Purpose	√
Lu49	China	Oil	√
Lu50	China	Oil	√
Lu51	China	Oil	√
Lu52	China	Oil	√
Lu53	China	Oil	√
Lu54	China	Oil	√
Lu55	China	Oil-Fiber Dual-Purpose	√
Lu56	China	Oil	√
Lu57	China	Oil	√
Lu58	China	Oil
Lu59	France	Oil	√
Lu60	France	Oil	√
Lu61	France	Oil	√
Lu62	France	Oil	√
Lu63	China	Fiber	√
Lu64	China	Fiber	√
Lu65	China	Fiber	√
Lu66	China	Fiber
Lu67	China	Fiber	√
Lu68	China	Fiber	√
Lu69	China	Fiber	√
Lu70	China	Fiber	√
Lu71	China	Fiber	√
Lu72	China	Oil	√
Lu73	Canada	Fiber	√
Lu74	France	Oil	√
Lu75	China	Fiber	√
Lu76	China	Fiber	√
Lu77	China	Oil
Lu78	Belgium	Oil-Fiber Dual-Purpose
Lu79	Russia	Fiber	√
Lu80	China	Oil	√
Lu81	China	Oil	√
Lu82	China	Oil	√
Lu83	China	Oil
Lu84	China	Oil
Lu85	France	Oil	√
Lu86	France	Oil	√
Lu87	France	Oil	√
Lu88	France	Oil	√
Lu89	France	Oil	√
Lu90	France	Oil	√
Lu91	China	Oil-Fiber Dual-Purpose
Lu92	Russia	Fiber
Lu94	Russia	Fiber	√
Lu95	Russia	Fiber	√
Lu96	Russia	Oil-Fiber Dual-Purpose
Lu97	Russia	Oil-Fiber Dual-Purpose
Lu98	Russia	Oil-Fiber Dual-Purpose
Lu99	China	Oil-Fiber Dual-Purpose
Lu100	Russia	Fiber
Lu101	Russia	Fiber
Lu102	Russia	Fiber
Lu103	China	Oil
Lu104	China	Oil-Fiber Dual-Purpose
Lu105	China	Oil-Fiber Dual-Purpose
Lu106	Russia	Fiber
Lu107	Poland	Oil	√
Lu108	Russia	Oil	√
Lu110	Ukraine	Oil
Lu111	Poland	Oil-Fiber Dual-Purpose
Lu112	Russia	Fiber
Lu113	Russia	Fiber
Lu114	Russia	Fiber
Lu116	Ukraine	Oil-Fiber Dual-Purpose	√
Lu117	Poland	Fiber	√
Lu118	Netherlands	Fiber	√
Lu119	Russia	Oil-Fiber Dual-Purpose	√
Lu120	Russia	Fiber	√
Lu121	France	Fiber	√
Lu122	Russia	Fiber
Lu123	Russia	Fiber
Lu124	Ukraine	Oil
Lu125	France	Fiber
Lu126	China	Fiber	√
Lu127	Russia	Fiber
Lu128	Netherlands	Oil
Lu129	Poland	Oil-Fiber Dual-Purpose
Lu130	Ukraine	Oil	√
Lu131	France	Fiber	√
Lu132	Russia	Fiber
Lu133	Poland	Fiber
Lu134	Poland	Fiber
Lu135	Russia	Oil-Fiber Dual-Purpose
Lu136	France	Fiber
Lu137	Russia	Oil
Lu138	Poland	Fiber
Lu139	Russia	Oil-Fiber Dual-Purpose
Lu140	France	Oil
Lu141	Ukraine	Oil-Fiber Dual-Purpose	√
Lu142	Russia	Fiber
Lu143	Russia	Oil-Fiber Dual-Purpose
Lu144	Russia	Fiber
Lu145	China	Oil
Lu146	Russia	Fiber	√
Lu147	Canada	Fiber
Lu148	Ukraine	Fiber	√
Lu149	USA	Oil	√
Lu150	Canada	Fiber
Lu151	Poland	Fiber
Lu152	France	Fiber
Lu153	Poland	Oil	√
Lu154	Poland	Oil-Fiber Dual-Purpose	√
Lu155	China	Oil-Fiber Dual-Purpose
Lu156	China	Oil
Lu157	China	Oil-Fiber Dual-Purpose	√
Lu158	China	Oil-Fiber Dual-Purpose
Lu159	China	Oil
Lu160	China	Oil
Lu161	China	Oil
Lu162	China	Fiber
Lu163	China	Oil-Fiber Dual-Purpose	√
Lu164	China	Oil-Fiber Dual-Purpose
Lu165	China	Oil	√
Lu166	China	Oil-Fiber Dual-Purpose	√
Lu167	China	Oil-Fiber Dual-Purpose
Lu168	China	Oil-Fiber Dual-Purpose
Lu169	China	Oil
Lu170	China	Fiber
Lu171	China	Oil-Fiber Dual-Purpose
Lu172	China	Oil
Lu173	China	Oil-Fiber Dual-Purpose
Lu174	Russia	Fiber
Lu175	China	Oil-Fiber Dual-Purpose
Lu176	China	Oil-Fiber Dual-Purpose
Lu177	China	Oil-Fiber Dual-Purpose
Lu178	China	Oil-Fiber Dual-Purpose
Lu179	China	Oil-Fiber Dual-Purpose
Lu180	China	Oil-Fiber Dual-Purpose
Lu181	China	Oil-Fiber Dual-Purpose
Lu182	China	Oil	√
Lu183	China	Oil-Fiber Dual-Purpose
Lu184	China	Oil
Lu185	China	Oil
Lu186	China	Oil-Fiber Dual-Purpose
Lu187	China	Oil	√
Lu188	China	Oil
Lu189	China	Oil-Fiber Dual-Purpose
Lu190	China	Oil	√
Lu191	China	Oil-Fiber Dual-Purpose	√
Lu193	China	Oil-Fiber Dual-Purpose	√
Lu194	Canada	Fiber	√
Lu195	Canada	Fiber	√
Lu196	China	Oil-Fiber Dual-Purpose
Lu197	Canada	Fiber	√
Lu198	Canada	Fiber	√
Lu199	China	Oil
Lu200	Russia	Oil
Lu201	Russia	Oil
Lu202	China	Fiber	√
Lu203	Russia	Oil	√
Lu204	France	Oil
Lu205	China	Oil
Lu206	Russia	Oil
Lu207	Poland	Fiber
Lu208	China	Oil-Fiber Dual-Purpose
Lu209	China	Oil-Fiber Dual-Purpose
Lu210	China	Oil-Fiber Dual-Purpose
Lu211	China	Oil
Lu212	China	Oil
Lu213	China	Oil	√
Lu214	China	Oil-Fiber Dual-Purpose
Lu215	China	Oil
Lu216	China	Oil
Lu218	China	Oil-Fiber Dual-Purpose
Lu219	China	Oil
Lu220	China	Oil-Fiber Dual-Purpose	√
Lu221	China	Oil	√
Lu222	China	Oil-Fiber Dual-Purpose
Lu224	China	Oil-Fiber Dual-Purpose
Lu225	China	Oil-Fiber Dual-Purpose
Lu226	China	Oil	√
Lu227	China	Oil-Fiber Dual-Purpose
Lu228	China	Oil
Lu230	China	Fiber	√
Lu231	China	Fiber
